# Supplementary material for: HTLV-1-infected CD4+ T-cells display alternative exon usages that culminate in adult T-cell leukemia
Source: Retrovirology. 2014 Dec 18;11:119. doi: 10.1186/s12977-014-0119-3 (PMC4293115; doi:10.1186/s12977-014-0119-3)
Supplement: Additional file 1: Table S1. — List of samples. [file 12977_2014_119_MOESM1_ESM.xlsx]

## Sheet: Feuil1
Supplemental Table S1 : list of samples
sample ID	HTLV-1 provirus	PHA activation	status
01_A	-	+	clones
02_NA	-	-	clones
03_A	-	+	clones
04_NA	-	-	clones
11_A	-	+	clones
12_NA	-	-	clones
05_HA	+	+	clones
06_HNA	+	-	clones
07_HA	+	+	clones
08_HNA	+	-	clones
09_HA	+	+	clones
10_HNA	+	-	clones
ATLL_1059	+	-	ATL
ATLL_1060	+	-	ATL
ATLL_1067	+	-	ATL
