# Supplementary material for: HTLV-1-infected CD4+ T-cells display alternative exon usages that culminate in adult T-cell leukemia
Source: Retrovirology. 2014 Dec 18;11:119. doi: 10.1186/s12977-014-0119-3 (PMC4293115; doi:10.1186/s12977-014-0119-3)
Supplement: Additional file 4: Table S2. — Common AEUs between untransformed-infected CD4+ clones and ATLL samples (compared with uninfected clones). [file 12977_2014_119_MOESM4_ESM.xlsx]

## Sheet: sharedAEU_ATLLvsINF.csv
Supplemental Table S2 : common AEUs between non-transformed infected clones and ATLL (compared with uninfected clones)
Symbol	Exon.position	SI.Reg	AS.Event.Type	SI.ATLL	Pvalue.ATLL	SI.INFclones	Pvalue.INFclones
AASS	e4:17832-17916	up	exon	1.97	0.00256	1.53	0.01156
ABLIM1	e6:166300-166434	up	exon	1.48	0.00299	1.96	0.00173
AC025573.1	e13:43569-43676	down	exon	2.23	0.00183	1.57	0.01272
ACAP3	e10:17675-17719	up	exon	1.25	0.02243	1.27	0.02288
ACPL2	e2:2377-2479	up	exon	1.53	0.04092	1.62	0.00668
ACSL6	e8:22671-22772	down	exon	3.91	0.00598	1.58	0.01948
ADAM22	e26:244685-244792	down	exon	1.57	0.01506	1.38	0.04128
ADAM28	e19:55798-55906	up	exon	2.24	0.01097	1.5	0.04192
ADCY1	e2:750-1043	down	exon	1.95	0.003	1.77	0.0002
AK2	e9:28032-28972	up	polya	1.85	0.0001	1.33	0.001
AL117209.2	e21:97753-97832	down	exon	1.91	0.00996	1.73	0.00386
AL117209.2	e25:106861-106997	down	exon	1.23	0.01692	1.65	0.00142
ALKBH6	i6:3351-3560	up	intron-ret	1.87	0.02831	1.52	0.02777
ALPK2	e5:50223-51015	down	exon	2.3	0.04502	1.86	0.03441
ANPEP	e13:15295-15428	up	exon	1.52	0.01411	1.38	0.00244
ANTXR2	e18:95855-95966	up	polya	2.3	1e-05	1.5	0.00286
ANXA1	e5:7665-8475	up	polya	2.16	0.00018	1.29	0.03995
AOAH	e12:129893-129960	up	exon	1.83	0.02008	1.61	0.02624
APBA2	e4:82676-82785	up	exon	2.66	0.00063	1.64	0.0027
APBA2	e9:237091-237127	up	exon	1.79	1e-05	1.22	0.00208
APOL3	e3:5249-5389	up	prom	1.87	0.00141	1.32	0.00105
ARHGAP15	e1:1-137	down	exon	1.69	0.01574	1.45	0.00597
ARMC2	e2:5810-6070	down	exon	1.84	0.0001	1.2	0.00036
ATP1B1	e1:1-604	down	exon	2.68	0.0011	1.91	0.00057
ATP1B1	e1:373-604	down	prom	2.68	0.00381	1.91	0.0004
ATP5G3	e2:3142-3253	down	exon	1.39	0.01056	1.26	1e-05
ATR	e38:109258-109490	down	exon	1.83	0.00714	1.2	0.00599
ATR	e39:110759-110893	down	exon	1.75	0.01243	1.33	0.03384
B3GALT2	e2:7884-8609	up	polya	7.75	0.00145	4.68	1e-05
BACH2	e8:124134-124220	up	exon	2.16	0.03211	1.51	0.0069
BAZ2B	e3:42480-42657	down	exon	2.85	0.00115	1.39	0.0101
C10orf118	e2:1341-1465	down	exon	1.97	0.00556	1.6	0.01334
C12orf51	e9:45954-46094	down	exon	1.89	0.00599	1.48	0.00137
C12orf51	e9:45996-46094	down	prom	1.89	0.00599	1.48	0.00137
C14orf143	e2:223-391	down	exon	2.15	0.04164	1.45	0.01549
C16orf67	e6:4757-4880	up	exon	1.91	0.00077	1.45	0.00292
C19orf42	e8:14010-16018	up	polya	1.92	9e-05	1.27	0.00399
C1orf112	e2:21366-21522	up	exon	4.77	0.00091	1.6	0.00589
C3orf14	e6:14220-14608	up	exon	1.82	0.00291	1.27	0.01968
C3orf31	e2:1797-2002	down	exon	2.45	0.00094	1.6	0.01069
C3orf67	e19:243577-243638	up	exon	1.4	0.04056	1.31	0.03094
C9orf156	e3:8545-8592	up	exon	1.48	0.03444	1.48	0.04178
CADM1	e1:1-253	down	exon	2.3	0.01827	1.74	0.00181
CADM1	e13:330896-331315	down	acceptor	3.59	0.01088	1.65	0.00413
CADM1	e8:294865-294948	down	exon	2.68	0.00486	1.69	0.00457
CAMK2G	e16:46465-46497	down	exon	1.39	0.00128	1.4	0.01694
CASK	e26:399140-399223	up	exon	1.87	0.01788	1.49	0.04804
CCNL2	e15:12632-12857	up	polya	2.44	0.00766	1.44	0.02018
CCR5	e1:1-57	up	exon	2.4	0.00536	1.34	0.00947
CD109	e8:66600-66696	up	exon	1.31	0.02962	1.43	0.01994
CD44	e13:71096-71185	up	exon	2.24	0.00228	1.26	0.01853
CD52	e1:1-152	up	exon	1.6	0.00389	1.69	0.00028
CD52	e3:2252-2604	up	exon	1.73	0.00022	1.39	1e-05
CD68	e6:2487-2624	down	polya	3.05	0.00122	3.19	0.03909
CD8A	e2:615-950	up	exon	10.29	1e-05	2.26	0.00066
CD8A	e3:6740-6886	up	exon	16.15	4e-05	2.07	0.00145
CD8A	e4:17302-17620	up	exon	4.71	0.00192	1.62	0.00033
CD8A	e4:17453-17620	up	prom	4.04	0.0185	1.55	0.00254
CDCA7	e10:17150-17299	down	exon	1.48	0.02611	1.32	0.02665
CDKL5	e1:1-117	down	exon	2.58	0.00752	1.35	0.00168
CENPJ	e11:33548-33632	up	exon	2.28	0.00102	1.24	0.03419
CHCHD2	e4:4925-5607	up	polya	3.87	1e-05	1.37	0.00204
CHCHD7	i1:84-1007	down	intron-ret	1.54	0.01016	1.46	0.00945
CHD2	e30:105274-105315	up	exon	1.5	0.00178	1.49	0.00333
CHST15	e7:72435-72775	down	polya	2.07	0.00511	1.35	0.00142
CHST15	e7:72776-74037	down	polya	2.43	0.01748	1.3	0.02595
CLASP2	e8:59277-59383	down	exon	1.5	0.02141	1.38	0.02011
CLK1	e4:3507-3694	up	polya	1.5	0.0116	1.49	0.01452
CLK1	i5:4621-4998	up	intron-ret	2.03	0.00248	1.62	0.00039
CLK1	i8:7028-7759	up	intron-ret	1.88	0.00862	1.8	0.00693
CNKSR2	e10:152450-152583	up	exon	2.12	0.00014	1.83	6e-05
CNKSR2	e14:216155-216203	up	exon	2.39	0.00364	1.37	0.00715
COMMD3	i6:2494-2589	up	intron-ret	1.58	0.01384	1.2	0.00266
CORO1B	e13:5292-8283	down	exon	1.49	0.00027	1.38	1e-05
CORO1B	e13:5739-8283	down	polya	1.5	1e-05	1.41	1e-05
CTHRC1	e2:928-1155	down	exon	2.02	0.00025	2.57	1e-05
CTSS	e8:35762-35879	down	polya	2.93	0.00233	1.4	0.01597
CXCL16	e6:5277-5330	up	polya	1.43	0.02148	1.33	0.01496
CXCL16	e6:5277-5346	up	exon	1.43	0.02148	1.33	0.01496
CYB5R4	e3:33872-33972	down	exon	1.55	0.03903	1.22	0.02715
CYBB	e1:1-106	down	exon	6.69	0.03674	4.53	0.01383
CYBB	e4:11959-12043	up	exon	2.19	0.00141	1.78	0.00151
CYBB	e7:18939-19068	down	exon	1.43	0.03429	1.78	0.01782
DAPK2	e5:107076-107205	down	exon	2.01	0.00978	1.44	0.04246
DAPK2	e9:120344-120496	down	exon	1.53	0.04524	1.59	0.01284
DAPK3	e8:11010-11055	up	exon	1.64	0.01938	1.52	0.02945
DENND1B	e17:222472-223239	up	polya	2.46	0.0113	1.22	0.03941
DHRS12	e5:14066-14147	up	exon	1.44	0.0046	1.21	0.01559
DHX16	e17:16789-16856	down	exon	2	0.00778	1.39	0.03085
DHX37	e17:31987-32093	up	exon	1.37	0.01322	1.32	0.00711
DHX57	e11:21871-22851	up	polya	1.96	0.00076	1.5	0.04634
DLGAP5	e19:42995-43085	up	exon	7.66	1e-05	1.24	0.00404
DMXL2	e32:157896-158097	down	exon	1.42	0.03198	1.48	0.04787
DNAJC13	e38:82075-82149	down	exon	2.65	0.02685	1.22	0.04527
DNASE1L1	e12:12204-15076	down	polya	1.58	0.00132	1.51	0.0002
DOCK3	e16:302368-302451	up	exon	2.27	0.00944	1.54	0.02546
DOCK3	e17:303513-303613	up	exon	2.72	0.00316	1.61	0.00515
DOCK3	e18:312749-312830	up	exon	2.27	0.00187	1.57	0.00288
DOCK8	e25:165415-166522	up	exon	2.36	0.00022	1.3	0.00496
DST	e52:380876-380929	down	donor	1.52	0.01155	1.73	0.0069
DSTYK	e10:51330-51486	up	exon	1.68	0.00619	1.22	0.00233
DTX3	i2:1094-1551	down	intron-ret	1.55	0.00178	1.56	0.00212
DTYMK	e5:10732-11227	up	exon	2.42	1e-05	1.41	0.00487
EDEM1	e1:40-535	down	deletion	1.22	0.01661	1.31	4e-05
EFTUD2	e11:26459-27056	up	prom	2.9	0.00365	1.25	0.03603
EHD1	e3:1192-1618	down	exon	1.44	0.03084	1.44	0.00221
EHF	e10:37493-37688	up	exon	2.69	0.01132	1.54	0.02027
EIF2AK1	e15:35402-35605	up	polya	1.62	0.03656	1.32	0.01987
EIF4A1	e8:4606-4749	down	exon	2.69	1e-05	1.38	1e-05
ELF1	e2:41570-41714	down	exon	2.16	0.00159	1.46	0.03621
EMILIN2	e9:66038-67063	down	exon	2.95	1e-05	1.58	1e-05
EMILIN2	e9:67063-68963	down	polya	2.53	1e-05	1.91	1e-05
EMR2	e1:1-289	down	exon	1.46	0.02884	2.1	0.00066
EMR2	e2:1619-1820	down	exon	2.91	0.00645	1.5	0.03842
EMR2	e2:1703-1820	down	prom	2.91	0.00645	1.5	0.03842
EMR2	e21:36460-37051	down	exon	2.76	0.00071	2.27	0.00139
ENPP1	e18:69146-69823	up	polya	2.26	0.01189	1.6	0.01003
ENPP2	e2:340-442	down	exon	1.74	0.00636	1.3	0.00076
EOMES	e1:67-994	up	deletion	3.32	0.00031	2.46	2e-05
EOMES	e3:3235-3356	down	exon	3.06	0.00127	1.45	0.04202
EPHA4	e2:1922-2045	down	exon	1.47	0.00634	1.48	0.00514
EPN2	e10:92185-92271	up	exon	1.55	0.03259	2.38	0.00012
EPN2	e12:96580-97798	down	exon	1.32	0.008	1.46	1e-05
EPN2	e12:97115-97798	down	polya	1.34	0.04074	1.5	0.001
EPN2	e2:42486-42604	down	exon	1.44	0.00057	1.63	0.00017
ETV6	e8:236175-236275	up	exon	1.64	0.00515	1.37	0.00142
FAM104B	e4:15015-15176	up	polya	1.73	0.00098	1.25	0.02504
FAM83D	e2:15819-19890	up	polya	2.28	0.01292	1.26	0.03701
FASLG	e4:6609-7862	down	exon	2.7	0.00017	1.35	0.00171
FASLG	e4:7004-7862	down	polya	2.11	0.01044	1.45	0.03681
FCER1G	e3:2970-3005	up	exon	2.68	0.0055	1.85	0.00997
FCER1G	e5:3610-3977	up	exon	2.03	0.00208	1.55	0.02396
FCRL6	e2:1911-1946	up	exon	1.6	0.00395	1.56	0.0001
FGFR1	e7:39445-39588	down	exon	1.82	0.01892	1.37	0.00119
FGL2	e2:6463-6708	down	acceptor	2.19	0.03126	1.57	0.00826
FOSB	e1:1-401	down	prom	1.63	0.00633	1.65	0.03882
FOSB	e1:1-718	down	exon	1.66	0.00048	1.53	0.00064
FOSB	e1:402-718	down	prom	1.67	0.01549	1.52	0.01969
FOSB	e5:7061-7185	down	polya	1.87	0.04506	1.63	0.0241
FOXP1	e14:471353-471454	down	exon	1.54	0.01747	1.45	2e-05
FOXP1	e9:284110-284170	up	exon	1.96	0.00224	1.28	0.01591
FRMD4B	e16:343885-344864	up	donor	1.7	0.02604	1.31	0.0375
FRS2	e2:9951-10011	up	exon	4.14	6e-05	1.86	0.00025
FTL	i2:613-976	down	intron-ret	1.96	5e-05	2.51	1e-05
FTL	i3:1103-1278	down	intron-ret	1.84	0.00716	1.74	0.00149
FYB	e3:67631-67671	down	prom	3.83	0.00192	1.21	0.03783
GAPDH	i6:5014-5115	down	intron-ret	1.72	0.02548	1.52	0.00155
GAPDH	i7:5207-5296	down	intron-ret	1.45	0.0354	2.03	0.00029
GIMAP5	e2:2486-2534	down	exon	1.82	0.00219	1.39	0.00105
GIMAP5	e3:3850-7723	down	polya	1.63	1e-05	1.6	0.00021
GPR125	e16:102249-102462	down	exon	2.51	0.01281	1.35	0.0156
GPX7	e3:6535-6682	up	polya	1.65	0.02962	1.45	0.02146
GSTP1	i6:2618-2794	up	intron-ret	4.1	4e-05	1.25	0.02054
GTSF1	e1:1-60	down	exon	3.67	0.00582	1.4	0.00118
GUF1	e15:17200-17319	down	exon	1.67	0.00255	1.21	0.01105
GUF1	e17:22264-22512	up	polya	1.65	0.00434	1.29	0.00038
GUF1	e17:22513-23808	up	polya	1.87	0.00039	1.29	0.00364
GUF1	e17:24343-24646	up	polya	2.22	0.00392	1.3	0.01468
GZMH	e4:2294-2551	down	exon	2.02	0.00022	2.01	0.00442
HDAC9	e17:560837-561050	up	exon	1.34	0.00067	2.48	0.03837
HEXA	e15:30924-31028	up	exon	1.93	0.01156	1.36	0.03384
HIST1H2AC	e3:13910-14964	up	exon	3.65	0.00028	1.63	0.03178
HLA-DPB1	e8:12044-13747	up	polya	3.15	2e-05	1.74	0.00074
HMGB1	e1:1-929	down	exon	2.03	0.0003	1.72	0.00384
HMGB1	e1:384-929	down	donor	1.99	0.00517	1.46	0.03021
HMGN1	i6:1967-2052	up	intron-ret	2.3	0.00283	2.09	0.00524
HN1	e2:439-1390	down	prom	1.68	0.02271	2	0.00821
HNRNPD	e8:18693-18919	up	polya	1.61	0.00059	1.42	0.03287
HNRNPD	i8:18694-18995	up	intron-ret	1.84	5e-05	1.2	0.00311
HNRNPH3	e4:7167-7330	up	prom	2.92	0.00678	1.82	0.01746
HNRNPH3	i3:6824-7329	up	intron-ret	3.15	0.00262	1.62	0.01338
HSH2D	e7:12589-12722	up	polya	3.09	0.00053	1.48	0.00283
HSPA2	e1:1-71	up	exon	5.38	2e-05	2.59	7e-05
HSPA2	e2:5189-5866	down	deletion	1.79	0.00949	1.27	0.00355
HSPA9	e3:1780-1867	up	exon	1.73	0.00738	1.42	0.03576
HSPH1	i14:21268-22079	up	intron-ret	2.59	0.00322	1.54	0.04507
IFI44L	e9:21373-21407	up	polya	1.26	0.01248	1.43	0.00054
IGF1R	e10:267833-267912	down	polya	1.32	0.0383	2.13	0.00069
IGSF6	e1:1-120	down	exon	4.4	0.00192	3.54	0.01421
IL13RA1	e13:77341-77905	down	exon	2	0.01961	1.41	0.02861
IL13RA1	e9:42065-43079	down	exon	1.55	0.00011	1.51	1e-05
IL18R1	e11:40035-40536	up	exon	1.6	0.01416	1.34	3e-05
IL7R	e3:10418-10575	up	exon	1.82	0.00636	1.44	0.03094
INPP4B	e33:738262-738359	up	exon	1.35	0.00187	1.2	0.03506
INPP5D	e26:191875-193038	up	acceptor	2.14	0.00528	1.43	0.01324
INTS8	e19:42864-42897	down	exon	1.72	0.0113	1.34	0.04316
IPO4	e23:7031-7167	up	exon	1.37	0.00029	1.49	0.0031
ITGAE	e27:77414-77507	down	prom	2.92	0.00046	1.35	0.00346
ITGAX	e12:7478-7620	up	exon	1.71	0.03361	1.51	0.00409
ITGB1BP2	e10:2765-2827	down	exon	1.41	0.03959	1.34	0.04637
ITGB8	e8:51026-51184	up	exon	2.71	0.00067	2.2	0.00698
KCNN4	e3:6639-7066	down	exon	1.45	0.00206	1.3	9e-05
KIAA0564	e34:271578-271732	up	exon	1.75	0.02234	1.45	0.03171
KIF5C	e6:165640-165695	down	exon	1.95	0.01576	1.22	0.0162
KLF11	e6:11282-13691	down	polya	1.53	0.00604	1.55	0.0011
KLF12	e6:369260-369322	up	exon	1.65	0.03255	1.35	0.0494
KLHL3	e6:37683-37804	up	exon	1.65	0.00659	1.35	0.00053
KLRC1	e6:5298-5449	down	exon	2.77	0.00152	3.12	0.00044
KLRC3	e3:1508-1552	up	exon	5.54	0.02043	4.47	0.00672
KLRD1	i3:5036-5180	up	intron-ret	4.3	0.00035	1.74	0.00036
KYNU	e17:164550-164818	down	exon	1.88	0.02351	1.82	0.02323
LAX1	e6:11195-13019	up	polya	1.84	0.00033	1.5	0.02161
LCP2	e10:30572-30757	up	prom	2.81	3e-05	1.49	0.00218
LMO7	e11:185046-185327	down	exon	1.67	0.01112	1.26	0.01101
LRIG1	e17:116740-117021	up	exon	1.72	0.00661	1.39	0.00126
LRMP	e7:26973-27019	down	exon	1.47	0.00133	1.27	0.00276
LRRC16A	e10:172967-173518	down	exon	1.8	0.00029	1.48	1e-05
LRRC16A	e36:321237-321669	down	exon	1.6	0.01034	1.32	0.00988
LRRC16A	e38:326984-327196	down	exon	1.68	0.00964	1.45	0.00726
LRRC16A	e40:340370-341453	down	exon	1.8	0.00039	1.57	0.00808
LRRC16A	e9:171561-171634	up	exon	2.08	0.00245	1.42	0.04893
LRRC16B	e8:3241-3314	down	exon	3.09	0.00222	1.42	0.00485
LSMD1	i1:473-656	up	intron-ret	1.95	0.01233	1.32	0.00104
LSR	e2:1924-2268	up	exon	4.58	0.00557	2.21	0.02759
LYST	e1:1-488	down	exon	3.93	0.02152	1.52	0.00841
MAGI1	e17:598823-598956	up	exon	1.4	0.02675	1.38	0.03527
MAGI1	e18:601588-601680	down	exon	2.37	0.02167	1.76	0.01105
MAGI1	e22:637365-637396	down	exon	1.68	0.03692	1.73	0.01108
MAGI1	e27:659281-659491	down	polya	2.7	0.0014	1.91	0.00945
MAGI1	e27:659281-659574	down	exon	2.47	0.00013	1.65	0.00107
MAGI1	e30:674110-674170	down	exon	2.6	0.02378	1.76	0.02689
MAGI1	e32:677636-677757	down	donor	1.47	0.0095	1.66	0.00423
MAGI1	e32:678001-679567	down	polya	1.97	0.0104	1.76	0.00267
MARK1	e6:75885-75955	down	exon	3.27	0.00438	1.24	0.00333
MCTP2	e22:170949-171727	up	exon	2.45	0.00856	1.25	0.00198
MED28	e5:11026-11219	up	exon	2.55	0.00486	1.45	0.03994
MFGE8	e10:14119-14750	down	polya	1.42	0.01756	1.34	0.02649
MGAT5	e14:174107-174181	up	exon	1.49	0.02125	1.41	0.01198
MKI67	e5:6888-6954	down	exon	1.44	0.00546	1.31	0.04274
MLLT10	e3:4671-4750	down	exon	1.57	0.00208	1.75	0.00049
MPP1	e3:5635-5783	up	exon	4.6	0.00095	1.5	0.00241
MPP1	e3:5713-5783	up	prom	4.6	0.00095	1.5	0.00241
MRTO4	e3:4368-4471	down	exon	1.21	0.02026	1.48	0.00141
MTHFD1L	e23:106393-106504	down	exon	1.92	0.021	1.21	0.00262
MX1	e17:28623-28781	up	exon	1.75	3e-05	1.21	0.00859
MYO6	e17:117335-117430	up	exon	1.46	0.02202	1.45	0.00597
MYO6	e28:143339-143499	down	exon	1.67	0.00407	2.63	0.00302
MYOF	e1:1-216	down	exon	1.95	0.03844	3.42	0.00136
MYOF	e14:82828-82931	up	exon	1.69	0.01001	1.27	0.043
MYOF	e48:158965-159053	down	exon	1.5	0.02894	3.38	0.04036
MYOF	e55:175322-175893	up	exon	1.61	0.00247	1.53	0.00354
NAALADL1	e1:1-465	up	exon	2.4	0.00548	1.84	0.00466
NAALADL1	e15:12429-12516	down	exon	1.54	0.01203	1.46	0.00882
NAALADL1	e16:12629-12721	down	exon	2.32	0.03443	1.54	0.02605
NCAM1	e15:107845-107910	down	exon	3.74	0.00037	1.26	0.00399
NCR3	e4:3598-3712	up	exon	2.49	1e-05	1.28	6e-05
NDRG1	e1:1-850	down	exon	1.43	0.02531	1.58	0.02805
NDRG1	e1:332-850	down	prom	1.58	0.0405	1.63	0.04808
NDST1	e6:46946-47033	up	exon	1.35	0.03581	1.44	0.01637
NDST1	e7:48868-49022	up	exon	1.61	0.03812	1.6	0.02521
NECAB3	e10:14727-14806	up	exon	2.08	0.00473	1.29	0.01095
NEK9	e6:9750-9881	up	exon	1.48	0.00558	1.29	0.02664
NELL2	e17:248445-248493	up	polya	1.72	0.01061	1.4	0.01728
NEO1	e12:200917-200966	up	exon	1.55	0.03447	1.4	0.03297
NEO1	e24:235830-236068	up	exon	1.98	0.00187	1.89	0.00363
NEO1	e26:240907-241065	down	exon	2.34	0.00476	1.95	0.0024
NET1	e3:14101-14167	down	exon	1.95	0.01078	1.68	8e-05
NET1	e4:16616-16675	down	exon	2.22	0.00037	1.68	0.00124
NFIA	e14:378030-378109	down	polya	1.77	0.00715	1.82	0.00218
NFKBIZ	e3:20903-21928	down	exon	2.03	0.00758	1.26	0.02555
NFKBIZ	e3:21525-21928	down	prom	2.03	0.00758	1.26	0.02555
NHS	e1:1-1089	up	exon	2.42	9e-05	1.54	0.00088
NHS	e3:311545-312506	up	prom	2.52	5e-05	1.76	0.00474
NKG7	e2:409-555	up	exon	1.67	0.002	1.32	1e-05
NOM1	e6:13453-13640	up	acceptor	1.97	0.00736	1.39	0.00241
NOM1	i6:13454-14182	up	intron-ret	1.97	0.00736	1.39	0.00241
NRN1	e3:6762-7662	down	exon	3.45	7e-05	1.63	3e-05
NRN1	e3:7129-7557	down	deletion	3.6	0.00151	1.57	0.00118
NTRK1	e12:57955-58281	down	exon	4.14	0.04124	1.67	0.00899
NTRK1	e9:52426-52571	up	exon	2	0.00024	1.36	3e-05
NUP205	e43:90491-90836	up	exon	1.83	8e-05	1.21	0.03065
ORC2L	e16:49710-49771	up	exon	1.27	0.0185	1.3	0.03766
PARK7	e1:1-140	down	exon	2.2	9e-05	1.62	0.00257
PARM1	e4:114207-117040	down	polya	3.61	0.03558	1.51	0.01752
PARVG	e16:34199-35514	up	polya	1.84	1e-05	1.61	1e-05
PCDH18	e2:250-663	up	prom	1.47	0.01115	1.52	0.00418
PCDH18	i1:246-662	up	intron-ret	1.47	0.01115	1.52	0.00418
PCDHGA1	e12:67444-69840	up	exon	3.18	1e-05	1.62	0.01355
PCDHGA10	e6:33798-36194	up	exon	2.96	1e-05	1.6	0.0147
PCDHGA11	e3:15229-17625	up	exon	2.96	1e-05	1.59	0.01517
PCDHGA12	e2:7972-10368	up	exon	2.94	1e-05	1.6	0.0147
PCDHGA2	e12:67444-69840	up	exon	3.18	1e-05	1.62	0.01355
PCDHGA3	e12:67444-69840	up	exon	3.18	1e-05	1.62	0.01355
PCDHGA5	e12:67444-69840	up	exon	3.18	1e-05	1.62	0.01355
PCDHGA6	e12:67444-69840	up	exon	3.18	1e-05	1.62	0.01355
PCDHGA7	e12:67444-69840	up	exon	3.18	1e-05	1.62	0.01355
PCDHGA8	e11:59342-61738	up	exon	3.15	1e-05	1.62	0.01362
PCDHGB1	e13:67444-69840	up	exon	3.2	1e-05	1.63	0.01326
PCDHGB2	e13:67444-69840	up	exon	3.2	1e-05	1.63	0.01326
PCDHGB4	e12:67444-69840	up	exon	3.17	1e-05	1.63	0.01341
PCDHGB6	e8:37993-40389	up	exon	2.94	1e-05	1.62	0.0139
PCDHGB7	e6:27829-30225	up	exon	2.94	1e-05	1.6	0.0147
PDAP1	e6:11943-12697	up	polya	1.88	0.02823	1.23	0.02362
PDE4A	e20:47203-47237	up	donor	2.91	5e-05	1.23	0.01428
PDE7B	e3:186372-186864	up	exon	3.42	0.01659	1.29	0.01636
PDK1	e16:48267-48604	up	polya	2.53	0.0001	1.63	0.00177
PFKP	e22:58477-59520	up	exon	1.66	0.01667	1.37	0.00105
PITRM1	e20:25562-25662	up	exon	1.78	0.00864	2.1	0.01059
PITRM1	i16:23192-24520	up	intron-ret	2.35	3e-05	1.49	0.01313
PLBD1	e11:65417-65741	down	polya	4.29	0.0001	1.3	0.02208
PLCXD2	e2:33251-33711	down	exon	1.58	0.00235	1.59	0.00075
PLCXD2	e3:39212-39453	down	exon	1.78	0.00113	1.51	0.0325
PLD1	e1:1-62	down	exon	4.83	0.00182	2.85	0.00103
PLD1	e5:21416-22370	down	exon	1.93	0.01855	2.44	0.00823
PLD1	e8:75314-75459	up	exon	1.72	0.01568	1.46	0.04653
PLEKHA5	e1:1-197	down	exon	3.49	0.00288	2.08	0.0052
PLEKHA5	e11:136059-136159	up	exon	1.41	0.00796	1.52	0.00389
PLEKHA5	e12:140079-140194	up	exon	1.84	0.00052	1.41	0.0002
PLEKHA5	e14:144825-145292	up	exon	1.56	0.01555	1.42	0.00013
PLEKHA5	e19:176708-177854	down	exon	2.92	0.00715	1.88	1e-05
PLEKHA5	e37:236273-236418	down	exon	1.69	0.00251	1.53	0.04516
PLEKHA5	e38:240002-240107	down	exon	2.42	0.0007	1.74	0.00129
PLEKHA5	e39:241031-243977	down	exon	1.71	0.00436	1.69	0.00174
PLEKHA5	e4:71963-72311	down	polya	1.87	0.01725	1.55	0.02648
PLK2	e14:5487-6276	down	exon	1.54	0.01104	1.47	0.00288
PLK2	e14:5679-6276	down	polya	1.61	0.04231	1.5	0.00586
PLK2	e2:899-1169	down	prom	3.57	0.01746	2.52	0.02231
POP1	e6:12686-12934	down	exon	2.18	0.00923	1.36	0.0004
PPFIBP1	e3:109251-109349	down	exon	1.3	0.02049	1.76	0.0039
PPIA	e2:2642-3141	up	acceptor	1.76	2e-05	1.27	0.00023
PPIA	i3:2846-3066	up	intron-ret	1.81	0.00037	1.39	0.00105
PPIL3	e12:28039-28226	up	polya	2.17	0.00307	1.57	0.01109
PPIL3	e22:36268-37080	up	polya	1.48	0.01288	1.84	0.01172
PPIL3	i13:29153-29530	up	intron-ret	2.93	0.00073	1.71	0.00028
PPIL3	i16:31560-32291	up	intron-ret	2.72	0.00218	1.9	0.00538
PRDX4	e6:16158-16192	up	exon	1.71	0.01717	1.23	0.0075
PSAP	e1:1-144	down	exon	1.59	0.00112	1.45	0.00069
PSAP	e5:22249-22449	down	exon	1.69	0.00055	1.33	0.00099
PSMD12	e1:1-194	down	exon	2.14	0.00037	1.2	0.00154
PTCD1	e2:6009-6116	down	exon	1.83	0.02366	1.27	0.00898
PTK2B	e29:134313-134438	up	exon	1.64	0.00833	1.2	0.01829
PTPN4	e1:1-754	up	exon	2.12	0.00278	1.36	0.00028
PTPRM	e1:1-1112	down	exon	3.41	1e-05	1.57	0.00042
PTPRM	e3:207368-207490	down	exon	2.46	0.00013	1.59	0.00216
PXN	e9:45670-46554	up	exon	1.3	0.00103	1.39	4e-05
RAB11FIP1	e7:26220-26319	up	prom	1.72	0.00084	1.34	0.00183
RAB27B	e4:56135-56238	down	exon	1.55	0.00287	1.29	0.00538
RAB37	e8:72552-72618	up	exon	2.18	0.00108	1.41	0.00125
RASGEF1A	e10:67726-67828	down	exon	1.47	0.00621	1.37	0.00102
RASGEF1A	e11:67908-67987	down	exon	1.64	0.00223	1.53	0.01906
RASGEF1A	e12:68725-68916	down	exon	2.1	0.0116	1.91	0.00337
RASGEF1A	e3:57736-60236	up	exon	2.22	0.00079	1.71	0.00419
RASGEF1A	e5:63500-63622	up	exon	1.71	0.03862	1.74	0.00783
RASGEF1A	e8:66664-66738	down	exon	1.73	0.03006	1.55	0.00132
RASGRP3	e2:11495-11618	down	exon	1.78	0.0077	1.54	0.0001
RASSF5	e2:30639-30760	up	exon	1.6	0.03522	1.54	0.0369
RBMS3	e5:602851-602897	down	exon	1.4	0.00776	1.29	0.00738
RBX1	e5:21130-21316	up	polya	1.66	0.0235	1.21	0.01492
RBX1	e5:21130-21669	up	exon	1.66	0.0235	1.21	0.01492
RFX8	e8:58158-58235	up	exon	2.13	0.00928	1.34	0.00606
RIF1	e26:50118-50204	up	polya	1.75	0.01438	1.45	0.02978
RNF207	e7:4450-4496	down	exon	1.69	0.01236	1.4	0.00568
RNF31	e29:18961-19076	up	exon	1.78	0.00046	1.36	0.00056
RORC	e12:20439-20548	down	exon	2.51	0.02076	3.25	0.03432
RP11-1280I22.1	e1:1-402	up	exon	1.55	0.04227	1.46	0.00818
RP11-298P3.4	e1:1-49	down	exon	1.83	0.01084	1.36	0.01306
RP5-900K19.1	e2:6009-6116	down	exon	1.83	0.02366	1.27	0.00898
RPL10A	e2:195-399	down	prom	1.54	0.00547	1.69	0.00521
RPS24	e5:3680-4223	down	exon	1.6	0.00198	1.35	0.01105
RRP12	e10:16114-16205	down	exon	1.55	0.01452	1.52	0.01632
RSU1	i1:141-370	down	intron-ret	3.59	0.01236	1.96	0.0001
RTKN2	e5:29099-29216	up	exon	2.39	0.00287	1.39	0.01328
RTKN2	e8:50563-50669	down	exon	2.06	0.00059	1.64	0.00024
SAMD3	e1:1-308	up	exon	1.52	0.04153	2.88	0.00121
SAT1	e2:488-552	up	exon	1.31	0.02685	1.33	0.00041
SAT1	i1:278-487	down	intron-ret	2.33	0.00065	1.91	0.03855
SBF2	e5:264333-264443	up	exon	1.37	0.00583	1.26	0.01437
SCAMP5	e7:22336-22437	up	exon	1.46	0.00549	1.6	0.00403
SCARB2	e12:52132-52170	down	polya	1.27	0.04052	1.89	0.01745
SFRS8	e19:88343-88657	down	exon	1.76	0.02762	1.34	0.01119
SFXN4	i5:4639-4723	up	intron-ret	2.28	0.00016	1.48	0.0006
SGCE	e6:37254-37452	up	exon	1.62	0.0116	1.49	0.02216
SGCE	e7:52758-52920	up	exon	1.76	0.00607	1.75	0.02081
SGK1	e6:143163-143327	down	exon	1.45	0.0375	1.47	0.00336
SGK1	i10:144786-144904	down	intron-ret	1.78	0.00096	1.41	0.00042
SGK1	i13:145867-146326	down	intron-ret	1.63	0.00264	1.25	0.0022
SGK1	i6:143328-143472	down	intron-ret	2.4	0.00544	2.33	0.00243
SGK1	i7:143549-143978	down	intron-ret	3.2	0.0005	2.39	1e-05
SGK1	i8:144055-144492	down	intron-ret	2.68	0.00639	1.5	0.00183
SH3RF2	e9:119419-119669	down	exon	1.68	0.00911	1.92	0.01004
SHISA5	e5:21261-21563	down	prom	1.49	3e-05	1.28	0.00125
SIDT1	e6:48991-49074	up	exon	1.48	0.01565	1.49	0.00268
SIPA1L2	e19:111389-111442	down	exon	1.61	0.0092	1.42	0.00283
SLC22A17	e8:4913-5018	up	exon	1.45	0.00216	1.85	0.00081
SLC35B3	e13:23864-24065	down	exon	1.57	0.00029	1.4	0.03063
SLC3A2	e3:15566-15658	up	exon	2.51	0.00288	1.87	0.00199
SLC44A1	e16:144456-144533	down	deletion	3.77	0.00149	1.87	0.00014
SLC44A1	e6:110829-111565	down	prom	1.85	0.00966	1.62	0.01135
SLC7A7	e8:44307-44432	up	exon	1.67	0.00898	1.64	0.0455
SLC9A1	e1:1-978	down	exon	1.42	2e-05	1.5	1e-05
SMAD3	e11:120815-121521	up	prom	1.73	0.00136	1.69	0.00205
SMAD3	e11:121665-121730	up	acceptor	1.59	0.00838	1.59	0.01104
SMAD3	e2:59872-60140	up	exon	2.08	0.0017	1.54	0.00177
SMAP2	e2:928-1003	up	exon	8.99	0.00011	1.21	0.00919
SMAP2	e3:19640-19799	up	exon	9.52	0.00121	1.35	0.00643
SMARCAD1	e9:42047-42148	up	exon	2.48	0.0024	1.65	0.00291
SMG1	e65:121472-121602	up	polya	1.81	0.00076	1.51	0.01003
SNHG12	e4:2136-2338	down	prom	2.25	0.0142	1.62	0.01865
SNRNP40	e11:36695-37246	up	exon	1.68	0.00298	1.32	0.00896
SNRNP40	e11:37143-37246	up	polya	1.76	0.0041	1.32	0.00778
SPAG1	e20:82857-83868	down	exon	1.72	0.00344	1.21	0.0017
STAMBPL1	e18:129024-129132	up	exon	1.57	2e-05	1.44	0.0005
STAMBPL1	e19:130674-130735	up	exon	1.79	0.00032	1.39	0.0001
STAMBPL1	e23:135239-135907	up	polya	1.41	0.00618	1.49	0.00142
STARD13	e18:246014-247498	up	polya	1.2	0.03241	1.43	0.04942
STRBP	e14:120749-120841	down	exon	1.42	0.0284	1.25	0.01667
STYK1	e1:1-265	up	prom	2.28	0.03338	1.55	0.02789
STYK1	e1:1-327	up	exon	2.28	0.03338	1.55	0.02789
SULF2	e21:129210-129705	down	polya	1.35	0.0374	1.61	0.00203
SULF2	e9:109483-109539	down	exon	2.14	0.00019	1.46	0.00014
SUOX	e4:4240-4954	up	prom	2.39	0.00256	1.28	0.00165
SUPT3H	e13:548185-548226	down	polya	1.26	0.00851	1.24	0.00375
SYNE1	e5:111225-111320	down	exon	1.54	0.00429	1.51	0.01404
SYNE2	e117:362322-362390	up	exon	1.67	0.0003	1.37	0.01294
SYNE2	e88:293104-293259	down	exon	1.66	0.0054	1.21	0.00393
TANC2	e25:351542-353337	down	polya	1.86	1e-05	1.71	1e-05
TANC2	e8:245016-245149	down	exon	1.62	0.01033	2.87	0.00115
TAPBP	e8:10433-10755	up	polya	2.46	0.00116	1.32	0.00033
TAZ	e11:9690-10208	up	polya	2.43	2e-05	1.26	0.00049
TBC1D4	e3:122311-122400	down	exon	5.18	0.00155	1.46	0.00657
TBX20	e4:9090-9198	up	exon	2.29	0.00099	1.7	0.00207
TCF4	e18:314150-314285	up	exon	1.8	1e-05	1.8	0.00014
TCF7	e3:897-964	down	exon	2.46	0.00916	1.5	1e-05
TCF7	e4:1026-1199	down	prom	3.75	0.00094	1.29	0.00159
TCF7	i3:965-1198	down	intron-ret	3.75	0.00094	1.29	0.00159
TES	e4:38767-39072	up	polya	2.06	0.00094	1.58	0.00148
TIAM2	e15:168305-168397	down	exon	1.25	0.0081	1.21	0.00075
TIAM2	e22:231702-231810	up	exon	1.85	0.00329	1.51	0.00309
TIMD4	e10:43715-43976	down	exon	2.33	0.01065	1.85	0.02882
TIMD4	e9:42753-42792	down	exon	2.46	0.01198	1.48	0.01292
TMEM39A	e10:31890-32771	up	polya	1.88	0.01	1.21	0.016
TMTC1	e17:248551-252192	up	polya	2.15	0.00054	1.51	0.00025
TNRC6B	e6:201175-201262	up	exon	1.69	0.0125	1.33	0.02628
TNS4	e11:22955-23023	down	exon	2.43	0.02233	1.34	0.03728
TRAC	e14:83106-83410	up	exon	3.02	0.02512	2.09	0.01102
TRAC	e17:124259-124366	down	exon	2.2	0.01367	3.07	0.00022
TRAC	e18:124579-124873	down	exon	2.59	1e-05	2.36	1e-05
TRAC	e19:156388-156555	down	exon	2.32	0.01046	4.08	0.00243
TRAC	e28:211605-211898	down	exon	2.2	0.00235	1.25	0.00367
TRAC	e30:229772-230057	down	exon	15.41	1e-05	10.04	1e-05
TRAC	e31:245658-245810	down	exon	16.61	0.00145	4.67	0.00145
TRAC	e33:281855-282103	up	exon	2.05	0.00033	18.15	1e-05
TRAC	e34:282535-282818	up	exon	1.3	0.0017	24.29	1e-05
TRAC	e38:322040-322349	down	exon	1.96	0.00599	2.28	1e-05
TRAC	e5:27510-27670	down	exon	6.48	2e-05	4.67	1e-05
TRAC	e50:638438-638502	up	exon	2.24	0.00863	5.26	0.00027
TRAC	e58:650061-650120	down	exon	4.77	0.0036	4.93	0.00173
TRAC	e59:653486-653555	down	exon	8.34	0.01115	5.19	0.00093
TRAC	e6:27838-28131	down	exon	6.85	0.00012	3.16	0.00176
TRAC	e70:673484-673559	up	exon	3.2	0.00531	5.69	1e-05
TRAC	e73:678011-678062	up	exon	2.1	0.00135	1.97	0.00048
TRAC	e80:692033-692090	up	exon	3.36	8e-05	1.49	0.00042
TRAC	e82:695077-695141	up	exon	2.74	0.00151	1.5	0.00371
TRAC	e84:698591-698656	up	exon	3.36	0.00108	1.71	0.00429
TRIM39	e12:18455-18555	down	exon	2	0.00268	1.39	0.00212
TRIM39	e13:18624-18730	down	exon	1.64	0.00229	1.33	0.0126
TRIO	e21:230510-230624	up	exon	1.36	0.01998	1.37	0.03971
TRIO	e32:255351-255681	down	polya	1.6	0.00822	2.31	0.00056
TRIO	e38:317300-317592	down	exon	1.51	0.00626	2.89	6e-05
TRIO	e51:343745-344541	down	exon	1.66	0.03435	2.7	0.00996
TRIO	e54:353160-353298	up	exon	1.55	0.00642	1.56	0.00682
TRIO	e57:354921-356330	down	polya	1.67	0.02175	3.01	7e-05
TRIO	e58:358860-358938	down	exon	1.32	0.02385	1.66	0.0184
TSEN54	e6:1851-1949	down	exon	1.97	0.00085	1.86	0.04867
TUBG2	e2:587-699	down	exon	4.51	0.00022	1.43	2e-05
TUBGCP3	e17:71611-71746	up	exon	1.37	0.01584	1.26	0.01912
TUBGCP3	e18:83472-83560	up	exon	1.55	0.00537	1.32	0.01367
TUBGCP4	i16:30755-32586	up	intron-ret	3.33	0.00113	1.31	0.04451
UBAC2	e8:108259-108385	up	exon	2.18	0.00117	1.35	0.01705
UGT1A1	e6:11994-12467	down	polya	1.57	0.03812	1.55	0.00602
USP8	e13:59894-59980	up	exon	1.44	0.03588	1.51	0.02443
VCAN	e1:1-350	down	exon	1.95	0.04232	1.74	0.01972
VCL	e23:116718-116921	up	exon	1.79	0.0201	1.35	0.04406
VPS8	e13:43569-43676	down	exon	2.23	0.00183	1.57	0.01272
WDR48	e6:16757-16845	up	exon	1.68	0.00037	1.34	0.00069
XAF1	e2:545-664	down	exon	2.66	0.0034	1.3	0.02214
XAF1	e2:611-664	down	prom	2.66	0.0034	1.3	0.02214
XXbac-BPG283O16.8	e12:18455-18555	down	exon	2	0.00268	1.39	0.00212
XXbac-BPG283O16.8	e13:18624-18730	down	exon	1.64	0.00229	1.33	0.0126
ZFP106	e14:44193-44309	down	exon	1.22	0.04835	1.29	0.014
ZFP106	e15:47302-47493	down	exon	1.34	0.00176	1.22	0.0001
ZFP106	e16:48267-48329	down	exon	1.23	0.00707	1.28	0.0001
ZNF200	e4:2911-3037	down	exon	1.56	0.02023	1.25	0.02366
ZNF561	e6:12784-13914	up	polya	2.12	0.00024	1.27	0.01745
ZWINT	i2:982-1132	up	intron-ret	2.64	0.00255	1.27	0.00179
