# Supplementary material for: HTLV-1-infected CD4+ T-cells display alternative exon usages that culminate in adult T-cell leukemia
Source: Retrovirology. 2014 Dec 18;11:119. doi: 10.1186/s12977-014-0119-3 (PMC4293115; doi:10.1186/s12977-014-0119-3)
Supplement: Additional file 5: Table S3. — GO terms enriched by genes with common AEUs in untransformed-infected clones and ATLL samples (compared with uninfected clones). [file 12977_2014_119_MOESM5_ESM.xlsx]

## Sheet: Table
Supplemental Table S3 : GO terms enriched by genes undergoing sames AEUs in non-transformed infected clones and ATLL (compared with uninfected clones)	: GO terms enriched by genes undergoing sames AEUs in non-transformed infected clones and ATLL (compared with uninfected clones)
Official gene symbol	hsa05200:Pathways in cancer (FE : 2.71)
799097	Fas ligand (TNF superfamily, member 6)
794222	Ras association (RalGDS/AF-6) domain family member 5
797250	SMAD family member 3
807730	death-associated protein kinase 2
773109	death-associated protein kinase 3
815476	fibroblast growth factor receptor 1
817433	glutathione S-transferase pi 1
808609	insulin-like growth factor 1 receptor
782170	neurotrophic tyrosine kinase, receptor, type 1
777309	phospholipase D1, phosphatidylcholine-specific
825384	ring-box 1
783354	transcription factor 7 (T-cell specific, HMG-box)
	hsa04144:Endocytosis (FE: 4.45)
789903	ArfGAP with coiled-coil, ankyrin repeat and PH domains 3
782172	EH-domain containing 1
816188	RAB11 family interacting protein 1 (class I)
779724	chemokine (C-C motif) receptor 5
781964	epsin 2
806834	heat shock 70kDa protein 2
808609	insulin-like growth factor 1 receptor
782170	neurotrophic tyrosine kinase, receptor, type 1
777309	phospholipase D1, phosphatidylcholine-specific
795758	small ArfGAP2
815253	ubiquitin specific peptidase 8
	hsa04612:Antigen processing and presentation (FE:7.23)
807354	CD8a molecule
779051	TAP binding protein (tapasin)
779654	cathepsin S
806834	heat shock 70kDa protein 2
810834	killer cell lectin-like receptor subfamily C, member 1
806311	killer cell lectin-like receptor subfamily C, member 3
	hsa04514:Cell adhesion molecules (CAMs) (FE: 4.56)
807354	CD8a molecule
785457	cell adhesion molecule 1
790740	integrin, beta 8
783974	major histocompatibility complex, class II, DP beta 1
778544	neogenin homolog 1 (chicken)
774998	neural cell adhesion molecule 1
812621	protein tyrosine phosphatase, receptor type, M
	hsa04650:Natural killer cell mediated cytotoxicity (FE:4.46)
799097	Fas ligand (TNF superfamily, member 6)
795510	Fc fragment of IgE, high affinity I, receptor for; gamma polypeptide
794434	PTK2B protein tyrosine kinase 2 beta
810834	killer cell lectin-like receptor subfamily C, member 1
806311	killer cell lectin-like receptor subfamily C, member 3
789133	killer cell lectin-like receptor subfamily D, member 1
778442	lymphocyte cytosolic protein 2 (SH2 domain containing leukocyte protein of 76kDa)
802720	natural cytotoxicity triggering receptor 3
