# Supplementary material for: HTLV-1-infected CD4+ T-cells display alternative exon usages that culminate in adult T-cell leukemia
Source: Retrovirology. 2014 Dec 18;11:119. doi: 10.1186/s12977-014-0119-3 (PMC4293115; doi:10.1186/s12977-014-0119-3)
Supplement: Additional file 6: Table S4. — GO terms enriched by genes displaying AEUs that discriminate between uninfected and infected clones and ATLL samples. [file 12977_2014_119_MOESM6_ESM.xlsx]

## Sheet: sup table 1
Supplemental Table S4 : GO terms enriched by genes with AEUs that discriminate uninfected, infected clones and ATLL
Official gene symbol	Cancer pathway (50 genes, FE=1.9; p=6.6 10-6)
775941	Cas-Br-M (murine) ecotropic retroviral transforming sequence
822549	E2F transcription factor 3
820359	Fas (TNFRSF6)-associated via death domain
799097	Fas ligand (TNF superfamily, member 6)
810163	MYC associated factor X
773040	S-phase kinase-associated protein 2 (p45)
822696	TNF receptor-associated factor 3
779216	TNF receptor-associated factor 6
775481	axin 1
795442	baculoviral IAP repeat-containing 3
795745	catenin (cadherin-associated protein), alpha 1, 102kDa
812933	collagen, type IV, alpha 6
798588	colony stimulating factor 1 receptor
772670	conserved helix-loop-helix ubiquitous kinase
798174	cyclin A1
775321	cyclin-dependent kinase inhibitor 1A (p21, Cip1)
773109	death-associated protein kinase 3
805130	egl nine homolog 2
800291	fibronectin 1
816116	fms-related tyrosine kinase 3
821952	frizzled homolog 8
814809	histone deacetylase 2
805217	hypothetical LOC100271831; mitogen-activated protein kinase 3
808609	insulin-like growth factor 1 receptor
799249	laminin, alpha 1
806202	laminin, alpha 3
795908	laminin, beta 4
800380	laminin, gamma 3
819926	matrix metallopeptidase 9 (gelatinase B, 92kDa gelatinase, 92kDa type IV collagenase)
824323	mitogen-activated protein kinase 10
804806	mutS homolog 3
782170	neurotrophic tyrosine kinase, receptor, type 1
808216	nuclear receptor coactivator 4
797532	phosphoinositide-3-kinase, catalytic, alpha polypeptide
777309	phospholipase D1, phosphatidylcholine-specific
821855	placental growth factor
821838	platelet-derived growth factor receptor, alpha polypeptide
802003	protein inhibitor of activated STAT, 2
826624	protein kinase C, beta
822719	ral guanine nucleotide dissociation stimulator
820729	ras-related C3 botulinum toxin substrate 2 (rho family, small GTP binding protein Rac2)
797411	ret proto-oncogene
783354	transcription factor 7 (T-cell specific, HMG-box)
825545	transcription factor 7-like 2 (T-cell specific, HMG-box)
794775	transforming growth factor, beta 1
806191	v-ets erythroblastosis virus E26 oncogene homolog 1
796706	v-raf murine sarcoma 3611 viral oncogene homolog
781513	v-raf-1 murine leukemia viral oncogene homolog 1
795422	vascular endothelial growth factor C
778537	wingless-type MMTV integration site family, member 10B
	MAPK signaling pathway (46 genes, FE=2.2, p=6.1 10-7)
778956	CD14 molecule
789084	ELK4, ETS-domain protein (SRF accessory protein 1)
799097	Fas ligand (TNF superfamily, member 6)
820776	JMJD7-PLA2G4B readthrough transcript; phospholipase A2, group IVB (cytosolic); jumonji domain containing 7
810163	MYC associated factor X
788749	TAO kinase 2
799281	TAO kinase 3
779216	TNF receptor-associated factor 6
792397	calcium channel, voltage-dependent, L type, alpha 1D subunit
784677	calcium channel, voltage-dependent, L type, alpha 1F subunit
809288	calcium channel, voltage-dependent, P/Q type, alpha 1A subunit
816654	calcium channel, voltage-dependent, T type, alpha 1G subunit
817625	calcium channel, voltage-dependent, T type, alpha 1H subunit
784632	calcium channel, voltage-dependent, alpha 2/delta subunit 2
772670	conserved helix-loop-helix ubiquitous kinase
801115	death-domain associated protein
778146	filamin B, beta (actin binding protein 278)
809626	heat shock 70kDa protein 1-like
775531	heat shock 70kDa protein 1A; heat shock 70kDa protein 1B
806834	heat shock 70kDa protein 2
816432	heat shock 70kDa protein 7 (HSP70B); heat shock 70kDa protein 6 (HSP70B')
823976	heat shock 70kDa protein 8
805217	hypothetical LOC100271831; mitogen-activated protein kinase 3
803695	hypothetical protein LOC100131098; calcium channel, voltage-dependent, L type, alpha 1C subunit
797665	interleukin 1, beta
814334	jun D proto-oncogene
824323	mitogen-activated protein kinase 10
791497	mitogen-activated protein kinase 8 interacting protein 3
798460	mitogen-activated protein kinase kinase 6
804121	mitogen-activated protein kinase kinase kinase 11
804845	mitogen-activated protein kinase kinase kinase 12
814980	mitogen-activated protein kinase kinase kinase 4
782170	neurotrophic tyrosine kinase, receptor, type 1
795665	phospholipase A2, group III
812132	phospholipase A2, group IVE
810824	phospholipase A2, group VI (cytosolic, calcium-independent)
821838	platelet-derived growth factor receptor, alpha polypeptide
826624	protein kinase C, beta
792201	protein phosphatase 3 (formerly 2B), catalytic subunit, gamma isoform
820729	ras-related C3 botulinum toxin substrate 2 (rho family, small GTP binding protein Rac2)
775066	ribosomal protein S6 kinase, 90kDa, polypeptide 5
825314	serine/threonine kinase 3 (STE20 homolog, yeast)
796129	sterile alpha motif and leucine zipper containing kinase AZK
794775	transforming growth factor, beta 1
804156	tumor necrosis factor receptor superfamily, member 1A
781513	v-raf-1 murine leukemia viral oncogene homolog 1
	focal adhesion (34 genes, FE= 2.2, p=5.5 10-5)
802048	actinin, alpha 2
795442	baculoviral IAP repeat-containing 3
812933	collagen, type IV, alpha 6
780010	collagen, type V, alpha 1
810626	collagen, type V, alpha 3
786295	dedicator of cytokinesis 1
800291	fibronectin 1
778146	filamin B, beta (actin binding protein 278)
805217	hypothetical LOC100271831; mitogen-activated protein kinase 3
808609	insulin-like growth factor 1 receptor
810398	integrin, alpha 11
825374	kinase insert domain receptor (a type III receptor tyrosine kinase)
799249	laminin, alpha 1
806202	laminin, alpha 3
795908	laminin, beta 4
800380	laminin, gamma 3
824323	mitogen-activated protein kinase 10
785599	parvin, gamma
797532	phosphoinositide-3-kinase, catalytic, alpha polypeptide
821855	placental growth factor
821838	platelet-derived growth factor receptor, alpha polypeptide
826624	protein kinase C, beta
820729	ras-related C3 botulinum toxin substrate 2 (rho family, small GTP binding protein Rac2)
772843	secreted phosphoprotein 1
813804	similar to Rho-associated, coiled-coil containing protein kinase 1; Rho-associated, coiled-coil containing protein kinase 1
789529	talin 1
786177	talin 2
805802	tenascin C
777851	thrombospondin 4
781513	v-raf-1 murine leukemia viral oncogene homolog 1
795422	vascular endothelial growth factor C
792401	vav 2 guanine nucleotide exchange factor
822191	vinculin
799424	von Willebrand factor
	cytokine-cytokine receptor interaction (34 genes, FE=1.7, p=0.003)
778709	CD70 molecule
799097	Fas ligand (TNF superfamily, member 6)
786724	chemokine (C-C motif) ligand 11
778598	chemokine (C-X-C motif) receptor 3
798588	colony stimulating factor 1 receptor
803212	colony stimulating factor 2 receptor, beta, low-affinity (granulocyte-macrophage)
819376	cyclin L2; chemokine (C-C motif) receptor 6
790401	ectodysplasin A
794572	ectodysplasin A2 receptor
816116	fms-related tyrosine kinase 3
797109	interferon gamma receptor 2 (interferon gamma transducer 1)
797665	interleukin 1, beta
811614	interleukin 12B (natural killer cell stimulatory factor 2, cytotoxic lymphocyte maturation factor 2, p40)
795874	interleukin 17A
804296	interleukin 18 receptor accessory protein
825247	interleukin 2 receptor, gamma (severe combined immunodeficiency)
812714	interleukin 20 receptor, alpha
801849	interleukin 22 receptor, alpha 1
824411	interleukin 4 receptor
784676	interleukin 6 signal transducer (gp130, oncostatin M receptor)
825374	kinase insert domain receptor (a type III receptor tyrosine kinase)
803942	leptin receptor
788586	lymphotoxin beta receptor (TNFR superfamily, member 3)
825899	oncostatin M receptor
821838	platelet-derived growth factor receptor, alpha polypeptide
794775	transforming growth factor, beta 1
780302	tumor necrosis factor (ligand) superfamily, member 14
815713	tumor necrosis factor (ligand) superfamily, member 9
802368	tumor necrosis factor receptor superfamily, member 10b
820249	tumor necrosis factor receptor superfamily, member 11b
792464	tumor necrosis factor receptor superfamily, member 13B
804156	tumor necrosis factor receptor superfamily, member 1A
814220	tumor necrosis factor receptor superfamily, member 25
795422	vascular endothelial growth factor C
	Endocytosis (32 genes, FE=2.2, p=3.2 10-5)
788199	ADP-ribosylation factor GTPase activating protein 1
780098	ArfGAP with SH3 domain, ankyrin repeat and PH domain 3
786738	ArfGAP with coiled-coil, ankyrin repeat and PH domains 1
775941	Cas-Br-M (murine) ecotropic retroviral transforming sequence
795124	G protein-coupled receptor kinase 6
792222	RAB11 family interacting protein 2 (class I)
819348	RAB11 family interacting protein 4 (class II)
814946	SH3-domain GRB2-like endophilin B2
800343	SMAD specific E3 ubiquitin protein ligase 1
779216	TNF receptor-associated factor 6
815918	adaptor-related protein complex 2, alpha 2 subunit
808457	chromatin modifying protein 2B
794032	coagulation factor II (thrombin) receptor
798588	colony stimulating factor 1 receptor
794622	early endosome antigen 1
818063	epidermal growth factor receptor pathway substrate 15
809626	heat shock 70kDa protein 1-like
775531	heat shock 70kDa protein 1A; heat shock 70kDa protein 1B
806834	heat shock 70kDa protein 2
816432	heat shock 70kDa protein 7 (HSP70B); heat shock 70kDa protein 6 (HSP70B')
823976	heat shock 70kDa protein 8
797875	hepatocyte growth factor-regulated tyrosine kinase substrate
808609	insulin-like growth factor 1 receptor
825247	interleukin 2 receptor, gamma (severe combined immunodeficiency)
825374	kinase insert domain receptor (a type III receptor tyrosine kinase)
782170	neurotrophic tyrosine kinase, receptor, type 1
783585	phosphatidylinositol-5-phosphate 4-kinase, type II, beta
777309	phospholipase D1, phosphatidylcholine-specific
821838	platelet-derived growth factor receptor, alpha polypeptide
826346	protein kinase C, zeta
797411	ret proto-oncogene
800981	vacuolar protein sorting 25 homolog (S. cerevisiae)
